# Supplementary material for: Identification and Characterization of α-Actinin 1 of Histomonas meleagridis and Its Potential Vaccine Candidates against Histomonosis
Source: Animals (Basel). 2023 Jul 17;13(14):2330. doi: 10.3390/ani13142330 (PMC10376378; doi:10.3390/ani13142330)
Supplement: Supplementary file 1 [file animals-13-02330-s001.zip]

Archive with 1 entries (1 files):
- animals-2468949-supplementary.txt
