# Supplementary material for: Identification and Characterization of α-Actinin 1 of Histomonas meleagridis and Its Potential Vaccine Candidates against Histomonosis
Source: Animals (Basel). 2023 Jul 17;13(14):2330. doi: 10.3390/ani13142330 (PMC10376378; doi:10.3390/ani13142330)
Supplement: Supplementary file 1 [file animals-13-02330-s001.zip › animals-2468949-supplementary.txt]

>QZM06938.1 alpha-actinin 1 [Histomonas meleagridis]
MTILDKGWERTQIKVFSRWCAKHLATKGIKFESVLDEFADGVKLIQLLEIIGKEPITGKWHQECKNRYHMIENVGMAIDY
ITNKKGIKLVNISPDDIVDKNTKLTLGLTWSCINKFAIEDISVEEATARAALLIWCQKNTQGYEGVNVTNFTTSWSSGLA
FCALINRFRPNLLDYNALDKSDHTNNCATAFKACEEIGLTVYLDPEDLVDITPDEKSVVTQVAEFFHFFASESKVEQQAE
KLKNVIAIQKEISALKDEYVAKANEFIAAVDSTKAQVTSEEYGRTVPEVKDKLIEVINYSRGVRPGLVDQKAEALRVWSQ
LLTKCNSNNRPAPSYPEGLEAETLNDKLVDMDNTAAQYVKSIRDELRKVQQALLDAYDAKCKEFSEWTQKVMEESSNLQG
ELEEKRARLVEINNEIEEKKQTVSELNEPYAELEKYDLQLDAEQTPDSVESMFTTLSSHVANILASIDAAIAAAKGLEIT
EEQLAEFRETFQTFDKDNSGTLQYYELNACLTALGETATDDECKEIINKYTGGAETLDFDNYVKFMLERFSKAENKDTTI
EAFRAIAQNNPVVTEAQLQRFFSDEEVEYLKSQLQEVDGGYDFASWVESIYA

>KAH0797451.1 putative alpha-actinin [Histomonas meleagridis]
MTILDKGWERTQIKVFSRWCAKHLATKGIKFESVLDEFADGVKLIQLLEIIGKEPITGKWHQECKNRYHMIENVGMAIDY
ITNKKGIKLVNISPDDIVDKNTKLTLGLTWSCINKFAIEDISVEEATARAALLIWCQKNTQGYEGVNVTNFTTSWSSGLA
FCALINRFRPNLLDYNALDKSDHTNNCATAFKACEEIGLTVYLDPEDLVDITPDEKSVVTQVAEFFHFFASESKVEQQAE
KLKNVIAIQKEISALKDEYVAKANEFIAAVDSTKAQVTSEEYGCTVPEVKDKLIEVINYSRGVRPGLVDQKAEALRVWSQ
LLTKCNSNNRPAPSYPEGLEAETLNDKLVDMDNTAAQYVKSIRDELRKVQQALLDAYDAKCKEFSEWTQKVMEESSNLQG
ELEEKRARLVEINNEIEEKKQTVSELNEPYAELEKYDLQLDAEQTPDSVESMFTTLSSHVANILASIDAAIAAAKGLEIT
EEQLAEFRETFQTFDKDNSGTLQYYELNACLTALGETATDDECKEIINKYTGGAETLDFDNYVKFMLERFSKAENKDTTI
EAFRAIAQNNPVVTEAQLQRFFSDEEVEYLKSQLQEVDGGYDFASWVESIYA

>KAH0791474.1 putative alpha-actinin [Histomonas meleagridis]
MTILDKGWERTQIKVFSRWCAKHLATKGIKFESVLDEFADGVKLIQLLEIIGKEPITGKWHQECKNRYHMIENVGMAIDY
ITNKKGIKLVNISPDDIVDKNTKLTLGLTWSCINKFAIEDISVEEATARAALLIWCQKNTQGYEGVNVTNFTTSWSSGLA
FCALINRFRPNLLDYNALDKSDHTNNCATAFKACEEIGLTVYLDPEDLVDITPDEKSVVTQVAEFFHFFASESKVEQQAE
KLKNVIAIQKEISALKDEYVAKANEFIAAVDSTKAQVTSEEYGCTVPEVKDKLIEVINYSRGVRPGLVDQKAEALRVWSQ
LLTKCNSNNRPAPSYPEGLEAETLNDKLVDMDNTAAQYVRIERLLNSSR

>CDF66380.1 alpha-actinin-1, partial [Histomonas meleagridis]
ADGVKLIQLLEIIGKEPITGKWHQECKNRYHMIENVGMAIDYITNKKGIKLVNISPDDIVDKNTKLTLGLTWSCINKFAI
EDISVEEATARAALLIWCQKNTQGYEGVNVTNFTTSWSSGLAFCALINRFRPNLLDYNALDKSDHTNNCATAFKACEEIG
LTVYLDPEDLVDITPDEKSVVTQVAEFFHFFASESKVEQQAEKLKNVIAIQKEISALKDEYVAKANEFIAAVDSTKAQVT
SEEYGRTVPEVKDKLIEVINYSRGVRPGLVDQKAEALRVWSQLLTKCNSNNRPAPSYPEGLEAETLNDKLVDMDNTAAQY
VKSIRDELRKVQQALLDAYDAKCKEFSE

>CDF66379.1 alpha-actinin-1, partial [Histomonas meleagridis]
ADGVKLIQLLEIIGKEPITGKWHQECKNRYHMIENVGMAIDYITNKKGIKLVNISPDDIVDKNTKLTLGLTWSCINKFAI
EDISVEEATARAALLIWCQKNTQGYEGVNVTNFTTSWSSGLAFCALINRFRPNLLDYNALDKSDHTNNCATAFKACEEIG
LTVYLDPEDLVDITPDEKSVVTQVAEFFHFFASESKVEQQAEKLKNVIAIQKEISALKDEYVAKANEFIAAVDSTKAQVT
SEEYGRTVPEVKEKLIEVINYSRGVRPGLVDQKAEALRVWSQLLTKCNSNNRPAPSYPEGLEAETLNDKLVDMDNTAAQY
VKSIRDELRKVQQALLDAYDAKCKEFSE


>KAH0789291.1 putative alpha-actinin [Histomonas meleagridis]
MTILDKGWEKTQIKVFSRWCAKHLATKGIKFESVLDEFADGVKLIQLLEIIGKEPITGKWHKECKNRYHMIENVGMAIDY
ITNKKGIKLVNISPDDIVDKNTKLTLGLTWSCINKFAIEDISVEEATARSALLIWCQKNTQGYDGVNITNFTNSWSSGLA
FCALINKFRPNLLDYNALDQSNHTNNCEQAFKACNEIGLTVYLDPEDLVDVIPDEKSVVTQVAEFFHFFAGESKVEQQAE
KLKRTIGIQKEIADLKNTYAEEARAAIDAMQSASDSLLNSDYEKTVVGIKAKLIDVLKYTRNVRPNIVELRAKALRTWAS
LGTKCKTTGRPEPVAPEGLEPEVLTNKLNELDETAANQTKSLKEELKQAELDLINAYDTKCTELVQKCQDVHGEIDSISG
SVEEQLAVLEQLKEKETGIRGEIEELKAPYEELDKLNLNTRAKYSTTLLESYAEQVASHIKHLELNIENLKEEEERNAKI
QSYNQLANEKVEESKKLEEQVNGVDGENEEKREKLIQMSHEVEEKKGSVSELNAPYEELEQNDLQLDAEYTPDSIVDMFD
QILAHINTLIAAIDSAIAAAKGLEIPEEQLAEFRETFKSFDSDNSNTLQYYELNACLTALGEPATDDECKDIINKYTGGA
ETLDFDNYVKFMLDRFSKAETKETTEEAFRAIAQNNPVVTEAQLQRFFSPEDVEFLKSELQEVDGGYDFASWVANLYA

>XP_001305319.1 actinin [Trichomonas vaginalis G3]
MTTLNKNWEQTQIKVFSRWCNKYCQQAGMKVEDCTQDFEDGVKLITLLEIVGKEPMPGKWHKTPKMRIQKLENCDLAIKY
ISEVKKVRLVGIGSNNIVDHDTKLTLGLIWSVINKFVIEEITVEEATARDALLLWCKKNTQGYEGVDVTNFTSSWTSGLA
FCALINHFRPELLDYNALDKANHPENCRLAFEACKQLGITVYLDVEDIADTQPDEKSVVTQVSEFFHFFASDTKADQMAE
KLKNTVGIQREIKDMTEAYIQACQAAIAEMDAKSAEIADDSFDKDTKGIKQKLVNTIAYGKDGRPKIFELKANAVAAYSA
LQLKCKATKRPMPEIPEEYIEQALNQRFEQLDQQVSDRRSELLGLLNDKVKSYVSQAKEVQGALEALDKELDSIEGELEQ
KKEALNAKVDKIRSKHGDVEALAPIYNDIEEAEMHLEIDETPSFIESIYNATIAHATTLIREIEAAIAAAKGLEISEEQL
ASFHETFNHFDKDHSKSLQYYELRACLTALGEDFTDDQAKETCKKYSASGEEKLNFDEYVKFMLDHFNKAETNETTMEAF
KTIANGNPVLNDAQLDRYFSAEDAAFLRQELPQVEGGYDFQSWVNKIYA

>KAH0792888.1 putative alpha-actinin [Histomonas meleagridis]
MTILDKGWERTQIKVFSRWCAKHLRTRGIKFEDVTTEFEDGVKLIQLLEIIGKEPVKGKWHRECKNKYHKIENVNMAIQY
IKDKGIKLTNIQADDIVDKNLKLTLGLTWSCINKFQIEDISVEEATARDALLIWCKKNTQGYDGVNITNFTTSWSSGLAF
CALINHFRPELLDYNSLDKENHADNCKKAFEACEKLGITVFLDVEDLVDTTPDDKSVVTQVSEFFHFFASETKVLALAEK
AKKIVGIQKQIDELKNNYAEQAKAFMDALNEAKNNLLADDYEQTVPSVKDKLVKVVKFGRDERPKLVELRGTAIRTWTQL
VSNCNSHNRQIPTPPEGLEPETLTKALEETEQIQGNRSTELKEILHNLQKSKIDEFNEKCDAIANKCNEIREKSEQEDIL
NDLLEEAKGLSASELQAPYDELVQLQLNTRAKYTVYSIQSEIDQLVSLLTRLIDQKRARDIEKENKAKIDAYNEKAQVYV
QESQDLKASLEIEGELEQRREHFINKIKEITEKREGVNNLNEDYHKLEQESLHLEIENTPQVISSMYAGVLAQATNSLNE
IYNTMVQNYDAKAAEFIERIKPIETSAKELDGSLEDKKQKLEELLGQAQAIPPELEQLDAPFEELTQYKLNYKAKASPTD
VRASADALVATINHLIQHNEGEIIETRNSSKISEYNEKANAILESAKALEASLDGLPESNEEKLTALFEKQKEVEAEKDK
VEEILPLYEELEKDSLEIEVENSPSAISQFFANTLSHIKTLIQEADKAIAAAKGLEISEEQLNEFRETFDHFDKDKSKTL
EPYELNACLTSLGETSTEDECKEIIKKYTGGQEKLDFDNYVKYMLDRFSKAESADATKEAFRAIAQNSPIINDEQLARYF
SPEDAEYLKSVMTPVEGGYDFQQWVDSIYQ

>KAH0793314.1 putative alpha-actinin [Histomonas meleagridis]
MTILDKGWERTQIKVFSRWCAKHLRTRGIKFEDVTTEFEDGVKLIQLLEIIGKEPVKGKWHRECKNKYHKIENVNMAIQY
IKDKGIKLTNIQADDIVDKNLKLTLGLTWSCINKFQIEDISVEEATARDALLIWCKKNTQGYDGVNITNFTTSWSSGLAF
CALINHFRPELLDYNSLDKENHADNCKKAFEACEKLGITVFLDVEDLVDTTPDDKSVVTQVSEFFHFFASETKVLALAEK
AKKIVGIQKQIDELKNNYAEQAKAFMDALNEAKNNLLADDYEQTVPSVKDKLVKVVKFGRDERPKLVELRGTAIRTWTQL
VSNCNSHNRQIPTPPEGLEPETLTKALEETEQIQGNRSTELKEILHNLQKSKIDDFNEKCDAIANKCNEIREKSEQEDIL
NDLLEEAKGLSASELQAPYDELVQLQLNTRAKYTVYSIQSEIDQLVSLLTRLIDQKRARDIEKENKAKIDAYNEKAQVYV
QESQDLKASLEIEGELEQRREHFINKIKEITEKREGVNSLNEDYHKLEQESLHLEIENTPQVISSMYAGVLAQATNSLNE
IYNTMVQNYDAKAAEFIERIKPIETSAKELEGSLEDKKQKLEELLGQAQAIPPELEQLDAPFEELTQYKLNYKAKASPTD
VRASADALVATINHLIQHNEGEIIETRNSSKISEYNEKANAILESAKALEASLDGLPESNEEKLTALFEKQKEVEAEKDK
IEEILPLYEELEKDSLEIEVENSPSAISQFFGNTLSHIKTLIQEADKAIAAAKGLEISEEQLNEFRETFDHFDKDKSKTL
EPYELNACLTSLGETSTEDECKEIIKKYTGGQEKLDFDNYVKYMLDRFSKAESADATKEAFRAIAQNSPIINDEQLARYF
SPEDAEYLKSVMTPVEGGYDFQQWVDSIYQ

>OHT12277.1 putative alpha-actinin [Tritrichomonas foetus]
MSGRESSMKAGILNKSWEVTQIKVFSRWCAKHLRTRKLEFETIEKDFSDGVKLINLLEVIGKEKMDGRWHAAPKNRFQKL
ENIQLAIHYITDLKKIKLIGIHPEDIVDCNLKLTLGLIWSCINKFVIEDISVEEATARDALLIWCKKNTQGYEGVNITNF
TTSWSSGLAFCALINHFRPELLDYNALDKSNHTQNCITAFEACKELGITVFLDPEDLVDTTPDDKSVVTQASEFFHFFAG
ESRTIAMADKIKNTISIQKFLSDLKNDYEKQAQITIDAISVENENITNTNYERTVPGVKARLVDVVKFGRVGRPQIIELR
ATALRTWATLITNCKTHSRVVPTPKEGLEPAALDKAVNDLENIQAQTRINLTQELHEIENALLTAFDNQCETVINSCQDI
RNRSISLNGTLREQRDILISLLDEANNLSASVDALQAPFDELCSYHLNDRSNNTTYSIQSELFQLISHIKRLIDQSNNNI
TEEENQAKILAYNEKAQYYVDECSALEASFSEIQGSIDERRDALIAKQEEITTKRNGVSNLNEDFAALEHEGLHHSIVNT
PATITSTYSKLLTTAIVDTGKVFDEMVNAFDLLTLELDNRIKDLNNQANNLSGSFTEQRDTIESLTTQAHNLQSEIPTVL
NESYDKICQFKLQWNIKLSPTDVLGSVEQLLILLAKLTEQNKSNLLKESNDDRINQYNQLAATYVQASQDFHETVNAIQN
ETDIAAKRSQYLEKQHELAQKREELQALNEPYLELERNALHMRIDATPSSISSYYASILSEISNALNIIYSEMVSNYDEK
ANAIADSIKELDNQQKSLSENLEERKNAISQLISQTEPIGNEIGTLNEPYEELTQYKLNYKAKSSPSDIQGMLEQLSSRL
RHLEQNNEGSIRKANNAERVSSYNEKANALVDEIKSLEKSVSNVDGSNEEKQQKLYAKELEIKAKLDNVQELSGIYDDLE
RDELHLEIENTPSAIITFINSAISNAETIIQAIDKAIAAAKGLEISEEQLAEFRETFTHFDKTGDKILAPYELVACLTAM
GDSITEEEAAKIAAKYSGGKSGLDFDSYVRFMLDRYSKKETPESTKEAFAAIAANQPVINDEQLARYFSPEDCEFMKTQM
TPVDGGYDFAAWVDSIYA

>KAH0785332.1 putative alpha-actinin [Histomonas meleagridis]
MSAPQRTGLLDRGWEETQIKVFTRWCQKYLSQQKIEFNDIRTDFRDGVKLLQLLQIIGKDPLPGKWHQVVKNRYHQLENV
QLAIKYITEVKEIKLVGIHPEEIVDGNLKITLGLAWSCINKFQIEDISVEEKTARDALLIWCQKNTRDYDISITNFTTSW
SSGLAFCALINHFRPNELDYDALNKDDHMANVTAAFDACRRIGLTVFLDPEDLVGCVPDDKSVVTQVSEFFHFFASESKI
TAMADKIKSTLKNQKQIDEMSNLYEQQAQAALDAMAKEKESIESDEYERTVPGVRAKLGDVIKYAHTARPQIIELRGTAL
RTWASIVTKCKPISRKVPVPPEGKEPETLNAKFEELENVQAKRRAELQEILKQIEKEKVDSFDQMCQEILNKVDEINQRS
NSLEGTIEEQHDVINGLIAEAEEKQSHLPELQPPYNELIQLNLNNRSKFTPYAIQKEVDQLIVHLKHLLDQNKAAALQAD
NERRIREYNDKAQKYIDVAQDIEKELDSIEGSLPERRAAFIKQQSEIAEKREKVNEIDPDFEDLEKDGLHLGISNTPEYI
KTQYGNSLKRAITETNKIFDEMVNEYDALAGKITERVRDLTNQAEAVKQPEKVLETQKAEYEELQGKAAEVEAELPTLDH
PYSEIVEFKLAARIKTTPSEAASQVAQLKNLLDKLLEDNAAAIVKRENERRIKEYNELAQTYVDKSRDFAATVDAIDGTL
VERRTAYLQKQKELNEKRDDLDNLTPHYQALEKDGLHMNINNTPISISSFYAQVLEKITNALNLIYDEMVKNFDEMATAL
NERIKKVEAEHKAIDGTLQEKKEKLAAELTEAQGIHDDVPQLNEPFAELTEFKLNYRPKFTPIDIQGYIDQLIANINHVN
QINDSEIQAESNKARIDNYIGKAQAVVDEAKELEASINEIDGTNEEKLEKLYAKDKEVNEKQKKIDEITPIYQDLEKDDL
HLNIENTPSSILAFFDNMHAHIHNLIQEVDKAIATAKGLEISEEQLQEFRDTFSFFDKDNTKSLEPYELKACLTALGENV
EDEECNEIIKKYTGGNTSMDFDNYVKFMLDRFTKQETAETTKDAFKAVTKNAPVMTEELMNQHFTPEDVEYMKANMPQTE
DGYDYSQWADSVFVE

>AHW84749.1 alpha actinin-3 [Trichomonas vaginalis]
MSNNRGLLDDAWEQTQIKVFSRWTAKQLSFKGIPFDNVLEEFADGVKLIQLLEIVSKEPMKGKWHKQPKMRVQMRENCGM
ALDFISSKNIRMVGIGSDDIIDKNKKLTLGLIWTIINKFMIEEISVEEATARDALLLWAKKNTQGYKGVNVTNFTTSWSD
GLAFCALINKFRPNMLDYDSLDQTQQKENCEKAFAACKELGIYVFLDPEDLVGTQPDEKSVVTQVAEFFHFFAGESKTQA
AADKLKRTIGIQKAIEEEALNYEKQAQECLDVINTEREKLLAQDYDQTVPGVKSKLFNCIKFGRVVRPVIVDKRGVAMKT
WGQLVTKCNSNGRPIPQVKEELLPPTLNLKFEEIEKTASDRRDELTKILEELQAKLINAFDEAANAKIAVCDDINNKAIN
LTGDLYEQRDALNNYLQQAQEAAGTVKELQPQFVELVELRLNNRVKRTVIAVDGEFEQLIATIKRLIEGNKAAIFEYENK
KKIEEYNQAAQKYVDEVAQLKQDLEAIAGELREQRAANVDKSEEIIQKRNGVSDIRPMFQELEKQSLHLGIENTPDAVTA
MYTACLSQAQDKITQISKQLVDEYNEKAIAIHEKIGDVHKTADSVSGTTQEKKDGALKCQSDLTEIKASIQPTLEEPYQY
LQSIKYSNAVKYTPNDLTRDSDITFAFLTTLLNQLEEQLQSESNDARIAAYNELATKYVDIANEFHQKVSTIDGDRATRR
NAYLSAQLELGNKREGLSQLKPEYEALERDTLHIRVNDSPATISKVYANALQIITDKLAEIYNEMVADFDAQVLAIAEKV
KVVQNVELTGTLLELKDKIAQSKAQAQEILPELPTLDAPWEDLCDFNLNYRVKQTPENLRATLEAVIAFLNHQEESNNEK
LASEGRESRIFAYNQKAAVSVALARELEQKVSNVDGTLPEKQQKLFDIKQEVIDGDEAAKELTPIFEDLEKDELHLAIED
TPDSIAAFFANILSHIDGLVREIDTAIAAEKGLQISEEQLTEFRETFNHFDKDHTNFLQYFELRACLTALGDDISDDQAK
EVCKKYSATGEEKLNFDEYVKFMLDHFSKAENADTTAKAFKAIANNNPILTDAQLDQYFKGEEAEYLRKVLKQVDGGYEF
AEWVNSIYA

>AAC62318.1 alpha actinin, partial [Trichomonas vaginalis]
NSARGREGLLDDAWEKTQIKVFSRWVQKQLLARQIQFETIETDFEDGTKLLNLLEIIGKEPMPGKWHKQPKMMVQKRETV
DIALKYINEVKKIRTVGIGADDIINKNLKLTLGLTWTCINKFMIEEISVEEATARDALLLWAKKNTQGYEHVAVNNFTTS
WNTGLAFAALINKFRPNLLDYSALDYNDHKGACEKAFAACKELGIYVYLDPEDVIDTTPDEKSVVTQVAEFFHFFASESK
IAAMADKIKRTVAIQKQIDELKNTYIEDAKAAIEKMTVEDEKLKADDYEKTIPGIRGKLASVISYNRDIRPEIVDHRAKA
MRSWAALVTKCKSGNRPIPEIPQGLEPEALTNKFNEIEQTSTTRRDELTQELNDMIKKKVEDFMAKCMDIINKCDAIHEE
VKTIEGTTAEKKDKVEQKLHEAEDLQPALAELTPLFQELVELRINTLSSQTDDSVNRHHSQLITYIKHLLEQLNGKLFEE
TNEARINEYNALAQPLYDEAIAFKEEVLAISGELRERRTQFLAKQAEAPTKREHVNEIDPIFDGLEKDSLHLRVNHSPTE
IRNVYAVTLQHIITELNKIFEEMVANFDATAVPIIDGITALVTSSHQIPGDAAAVKAQVEENLASLDCVRRKDPSPPGSI
QRARSIQAQLIKVTYTYSDATGELVQARLDLKQIILAKKTFLEEEERKARINNYTVKADEHMNEAHALDGKINSVDGELE
PKRQKLYEVREEVNAKKEKAVEELTPIYEDLEKDQLHLEITSTPASINIFFENLIAHIDTLVKEIDARIAAAKGLEISEE
ELNEFKDTFKYFDKDKSNSLEYFELKACLTALGEDITDDQAKEYCKKSL

>XP_001581543.1 actinin [Trichomonas vaginalis G3]
MSNNRGLLDDAWEQTQIKVFSRWTAKQLSFKGIPFDNVLEEFADGVKLIQLLEIVSKEPMKGKWHKQPKMRVQMRENCGM
ALDFISSKNIRMVGIGSDDIIDKNKKLTLGLIWTIINKFMIEEISVEEATARDALLLWAKKNTQGYKGVNVTNFTTSWSD
GLAFCALINKFRPNMLDYDSLDQTQQKENCEKAFAACKELGIYVFLDPEDLVGTQPDEKSVVTQVAEFFHFFAGESKTQA
AADKLKRTIGIQKAIEEEALNYEKQAQECLDVINTEREKLLAQDYDQTVPGVKSKLFNCIKFGRVVRPVIVDKRGVAMKT
WGQLVTKCNSNGRPIPQVKEELLPPNLNLKFEEIEKTASDRRDELTKILEELQAKLIKAFDEAANAKIAVCDDINNKAIN
LTGDLYEQRDALNNYLQQAQEAAGTVKELQPQFVELVELRLNNRVKRTVIAVDGEFEQLIATIKRLIEGNKAAIFEYENK
KKIEEYNQAAQKYVDEVAQLKQDLEAIAGELREQRAANVDKSEEIIQKRNGVSDIRPMFQELEKQSLHLGIENTPDAVTA
MYTACLSQAQDKITQISKQLVDEYNEKAIAIHEKIGDVHKTADSVSGTTQEKKDGVLKCQSDLTEIKASIQPTLEEPYQY
LQSIKYSNAVKYTPNDLTRDSDITFAFLTTLLNQLEEQLQSESNDARIAAYNELAKKYVDIANEFHQKVSTIDGDRATRR
NAYLSAQLELGNKREGLSQLKPEYEALERDTLHIRVNDSPATISKVYANALQIITDKLAEIYNEMVADFDAQVLAIAEKV
KVVQNVELTGTLLELKDKIAQSKAQAQEILPELPTLDAPWEDLCDFNLNYRVKQTPENLRATLEAVIAFLNHQEESNNEK
LASEGRESRIFAYNQKAAVSVALARELEQKVSNVDGTLPEKQQKLFDIKQEVIDGDEAAKELTPIFEDLEKDELHLAIED
TPDSIAAFFANILSHIDGLVREIDTAIAAEKGLQISEEQLTEFRETFNHFDKDHTNFLQYFELRACLTALGDDISDDQAK
EVCKKYSATGEEKLNFDEYVKFMLDHFSKAENADTTAKAFKAIANNNPILTDAQLDQYFKGEEAEYLRKVLKQVDGGYEF
AEWVNSIYA

>XP_001580136.1 alpha-actinin [Trichomonas vaginalis G3]
MSVRREGLLDDAWEKTQIKVFSRWVQKQLLARQIQFETIETDFEDGTKLLNLLEIIGKEPMPSKWHKQPKMMVQKRENVD
LALKYINEVKKIRTVGIGADDIINKNLKLTLGLTWTCINKFMIEEISVEEATARDALLLWAKKNTQGYEHVAVNNFTTSW
NTGLAFAALINKFRPNLLDYSALDYNDHKGACEKAFAACKELGIYVYLDPEDVIDTTPDEKSVVTQVAEFFHFFASESKI
AAMADKIKRTVAIQKQIDELKNTYIEDAKAAIEKMTVEDEKLKADDYEKTIPGIRGKLASVISYNRDIRPEIVDHRAKAM
RSWAALVTKCKSGNRPIPEIPQGLEPEALTNKFNEIEQTSTTRRDELTQELNDMIKKKVEDFMAKCMDIINKCDAIHEEV
KTIEGTTAEKKDKVEQKLHEAEDLQPALAELTPLFQELVELRINTLSSQTDDSVNRHHSQLITYIKHLLEQLNGKLFEET
NEARINEYNALAQPLYDEAIAFKEEVLAISGELRERRTQFLAKQAEAPTKREHVNEIDPIFDGLEKDSLHLRVNHSPTEI
RNVYAVTLQHIITELNKIFEEMVANFDATAVPIIDGITALVTSSHQIPGDAAAVKAQVEENLASLDGFAEKIQALQDPYN
ELVEFKLNYKVTYTYSDATGELDQARLDLKQIILAKKTFLEEEERKARINNYTVKADEHMNEAHALDGKINSVDGELEPK
RQKLYEVREEVNAKKEKAAEELTPIYEDLEKDQLHLEITSTPASINIFFENLIAHIDTLVKEIDAAIAAAKGLEISEEEL
NEFKDTFKYFDKDKSNSLEYFELKACLTALGEDITDDQAKEYCKKYNSKGEGTALEFDDYVRFMLDHFSKAETTETTMEA
FKAIAQNQPVLTDAQLDQYFSAEDAAYLRSQLKQGENGYEFADWVNSLYNQ

>AAC72899.1 alpha-actinin [Trichomonas vaginalis]
MSVRREGLLDDAWEKTQIKVFSRWVQKQLLARQIQFETIETDFEDGTKLLNLLEIIGKEPMPSKWHKQPKMMVQKRENVD
LALKYINEVKKIRTVGIGADDIINKNLKLTLGLTWTCINKFMIEEISVEEATARDALLLWAKKNTQGYEHVAVNNFTTSW
NTGLAFAALINKFRPNLLDYSALDYNDHKGACEKAFAACKELGIYVYLDPEDVIDTTPDEKSVVTQVAEFFHFFASESKI
AAMADKIKRTVAIQKQIDELKNTYIEDAKAAIEKMTVEDEKLKADDYEKTIPGIRGKLASVISYNRDIRPEIVDHRAKAM
RSWAALVTKCKSGNRPIPEIPQGLEPEALTNKFNEIEQTSTTRRDELTQELNDMIKKKVEDFMAKCMDIINKCDAIHEEV
KTIEGTTAEKKDKVEQKLHEAEDLQPALAELTPLFQELVELRINTLSSQTDDSVNRHHSQLITYIKHLLEQLNGKLFEET
NEARINEYNALAQPLYDEAIAFKEEVLAISGELRERRTQFLAKQAEAPTKREHVNEIDPIFDGLEKDSLHLRVNHSPTEI
RNVYAVTLQHIITELNKIFEEMVANFDATAVPIIDGITALVTSSHQIPGDAAAVKAQVEENLASLDGFAEKIQALQDPYN
ELVEFKLNYKVTYTYSDATGELDQARLDLKQIILAKKTFLEEEERKARINNYTVKADEHMNEAHALDGKINSVDGELEPK
RQKLYEVREEVNAKKEKAAEELTPIYEDLEKDQLHLEITSTPASINIFFENLIAHIDTLVKEIDAAIAAAKGLEISEEEL
NEFKDTFKYFDKDKSNSLEYFELKACLTALGEDITDGQAKEYCKKYNSKGEGTALEFDDYVRFMLDHFSKAETTETTMEA
FKAIAQNQPVLTDAQLDQYFSAEDAAYLRSQLKQGENGYEFADWVNSLYNH


>XP_001737109.1 alpha-actinin [Entamoeba dispar SAW760]
MADSELVAQWEKVQIKTFTKWVNMHLAKKGRKINDVTTDFKNGVELCALLEIIGETTIKCVTNPKMRIQMTENLDKALRF
IQSRDVKLTGIGPTDIVDGNVKLTLGLVWTLILRFAISELSAEGLSAKQGLLLWCQKKCEPYPVKVENFSESFKDGKVFC
ALIHRHRPDLLDWETVGEDDRANLEKAFDVAEKELGIPKLLDVDDIVNMPRPDERSVMTYVAALYKVFSSNDQVEKAGKR
AGNFLDFLRATEGMVHDYEQRAQALKDNIEAAINKMNGVEPSDEYHQIKEQVNETKNYRKGDKRAFIKEQGDLATLFGQI
NSKLRGMKRPVYVAPEGLDPKSLEGYIANISEAERALRSKLNTAMRNCLIALRKAFAEPANATDAKINEYRTFVTDESSE
APLEEQVVTLKAKLEELKQIEGQLPPIEEAEKACEDANIEDNEYTDVSFDDLQFNYEQTISMFEKKIVYIEAQINEASSG
VTAEQMQEFKQSFDAFDGNHDGVLDKLEFRSCLSSMGLIDIDFTGGEDAQYDAIYNNVTKGENGVSFDNYVQYMKEKNDE
NPSPEQLNEIFSTIAAGKEIITEADMQKAGMSAEQIEYVKSNLPQKDDGYDYAAWVKTN

>KAH3757141.1 alpha-actinin [Pelomyxa schiedti]
MSSADLVGQWERVQINTFTKWCNMHLAKKGQKIDSILTDFRDGVRLIQLLEIIGEDTIPRYVKAPKMRLHQIENVGKALK
FIADHKVNLANIGAEAIVDGNRTLTLGMIWTVILRFAIQGLSQEGISAKQGLLLWCQRKTEGYKGVNVLDFQDSFKDGLA
FCALIHKHRPDLLDYDSLTKENPRANLDLAFDVAAKYLDVPKLLETDDIINMPKPDERSVMTYVAALYNVFSSYDKVGTA
GRRVAKFVNFMKTTEEMLHDYEERAHALKHHMKEQIKALSTKAPGDTYAEIRANIAEFKEYKIQQKRKWVSELADLESLF
SNIQSKLKSMGRPPYVPPEDIAPSALDHEMEELTAVERKYRGGLNSQMRLTLDNLRKAFADPANQFFSDLQKYITALSQP
IEGDLEPAVHKFQNLEKEFVAELESRLPVIKEAEDQCLAANIEDNEYSDQTFEDLQYSFDQLKSSFEKKIMFIQTQIAEA
KGGVPPEKLNEFRESFMHFDTNNDHTLDRLEARSALSSLGVIGVDFSGKEGEFDKIFQQISEGNNVITFDQYVKFMISIT
EDSVSPAQLAEAFAVVTGGKDFVTEADFAKAALTEEQIRYLKTAMPPSTIQQGAWDHKKWLASH

>6SL3_A alpha-actinin [Entamoeba histolytica]
MADSELVAQWEKVQIKTFTKWVNMHLAKKGRKINDVTTDFKNGVELCALLEIIGETTIKCVTNPKMRIQMTENLDKALRF
IQSRDVKLTGIGPTDIVDGNVKLTLGLVWTLILRFAISELSAEGLSAKQGLLLWCQKKCEPYPVKVENFSESFKDGKVFC
ALIHRHRPDLLDWETVGEDDRANLEKAFDVAEKELGIPKLLDVDDIVNMPRPDERSVMTYVAALYKVFSSNDQVEKAGKR
AGNFLDLLRATEGMVHDYEQRAQALKENIEAAINKMNGVEPSDEYHQVKEQINETKNYRKGDKRAFIKEQGDLATLFGQI
NSKLRGMKRPVYVAPEGLDPKSLEGYIANISEAERALRSKLNTAMRNCLIALRKAFADPANATDAKINEYRTFVTDETSE
APLEEQVATLKAKLEELKQVEAQLPPIEEAEKACGDANIEDNEYTDVSFDDLQFNYEQTVSMFEKKIVYIEAQINEASSG
VTAEQMQEFKQSFDAFDGNHDGILDKLEFRSCLSSMGLIDIDFTGGEDAQYDAIYNNVTKGENGVSFDNYVQYMKEKNDE
NPSPEQLNEIFSTIAAGKDSITETDMQKAGMSAEQIEYVKANLPQKGDGYDYAAWVKTN


>6SL7_A alpha-actinin [Entamoeba histolytica]
GAMADSELVAQWEKVQIKTFTKWVNMHLAKKGRKINDVTTDFKNGVELCALLEIIGETTIKCVTNPKMRIQMTENLDKAL
RFIQSRDVKLTGIGPTDIVDGNVXLTLGLVWTLILRFAISELSAEGLSAKQGLLLWCQKKCEPYPVKVENFSESFKDGKV
FCALIHRHRPDLLDWETVGEDDRANLEKAFDVAEKELGIPKLLDVDDIVNMPRPDERSVMTYVAALYKVFSSNDQVEKAG
KRAGNFLDLLRATEGMVHDYEQRAQALKENIEAAINKMNGVEPSDEYHQVKEQINETKNYRKGDKRAFIKEQGDLATLFG
QINSKLRGMKRPVYVAPEGLDPKSLEGYIANISEAERALRSKLNTAMRNCLIALRKAFADPANATDAKINEYRTFVTDET
SEAPLEEQVATLKAKLEELKQVEAQLPPIEEAEKACGDANIEDNEYTDVSFDDLQFNYEQTVSMFEKKIVYIEAQINEAS
SGVTAEQMQEFKQSFDAFNGGHNGILDKLEFRSCLSSMGLIDIDFTGGEDAQYDAIYNNVTKGENGVSFDNYVQYMKEKN
DENPSPEQLNEIFSTIAAGKDSITETDMQKAGMSAEQIEYVKANLPQKGDGYDYAAWVKTN

>CAQ86679.2 putative alpha-actinin [Histomonas meleagridis]
MTILDKGWERTQIKVFSRWCAKHLATKGIKFESVLDEFADGVKLIQLLEIIGKEPITGKWHQECKNRYHM
IENVGMAIDYITNKKGIKLVNISPDDIVDKNTKLTLGLTWSCINKFAIEDISVEEATARAALLIWCQKNT
QGYEGVNVTNFTTSWSSGLAFCALINRFRPNLLDYNALDKSDHTNNCATAFKACEEIGLTVYLDPEDLVD
ITPDEKSVVTQVAEFFHFFASESKVEQQAEKLKNVIAIQKEISALKDEYVAKANEFIAAVDSTKAQVTSE
EYGCTVPEVKDKLIEVINYSRGVRPGLVDQKAEALRVWSQLLTKCNSNNRPAPSYPEGLEAETLNDKLVD
MDNTAAQYVKSIRDELRKVQQALLDAYDAKCKEFSEWTQKVMEESSNLQGELEEKRARLVEINNEIEEKK
QTVSELNEPYAELEKYDLQLDAEQTPDSVESMFTTLSSHVANILASIDAAIAAAKGLEITEEQLAEFRET
FQTFDKDNSGTLQYYELNACLTALGETATDDECKEIINKYTGGAETLDFDNYVKFMLERFSKAENKDTTI
EAFRAIAQNNPVVTEAQLQRFFSDEEVEYLKSQLQEVDGGYDFASWVESIYA

>CAQ86682.2 putative alpha-actinin [Histomonas meleagridis]
MSAPQRTGLLDRGWEETQIKVFTRWCQKYLSQQKIEFNDIRTDFRDGVKLLQLLQIIGKDPLPGKWHQVV
KNRYHQLENVQLAIKYITEVKEIKLVGIHPEEIVDGNLKITLGLAWSCINKFQIEDISVEEKTARDALLI
WCQKNTRDYDISITNFTTSWSSGLAFCALINHFRPNELDYDALNKDDHMANVTAAFDACRRIGLTVFLDP
EDLVGCVPDDKSVVTQVSEFFHFFASESKITAMADKIKSTLKNQKQIDEMSNLYEQQAQAALDAMAKEKE
SIESDEYERTVPGVRAKLGDVIKYAHTARPQIIELRGTALRTWASIVTKCKPISRKVPVPPEGKEPETLN
AKFEELENVQAKRRAELQEILKQIEKEKVDSFDQMCQEILNKVDEINQRSNSLEGTIEEQHDVINGLIAE
AEEKQSHLPELQPPYNELIQLNLNNRSKFTPYAIQKEVDQLIVHLKHLLDQNKAAALQADNERRIREYND
KAQKYIDVAQDIEKELDSIEGSLPERRAAFIKQQSEIAEKREKVNEIDPDFEDLEKDGLHLGISNTPEYI
KTQYGNSLKRAITETNKIFDEMVNEYDALAGKITERVRDLTNQAEAVKQPEKVLETQKAEYEELQGKAAE
VEAELPTLDHPYSEIVEFKLAARIKTTPSEAASQVAQLKNLLDKLLEDNAAAIVKRENERRIKEYNELAQ
TYVDKSRDFAATVDAIDGTLVERRTAYLQKQKELNEKRDDLDNLTPHYQALEKDGLHMNINNTPISISSF
YAQVLEKITNALNLIYDEMVKNFDEMATALNERIKKVEAEHKAIDGTLQEKKEKLAAELTEAQGIHDDVP
QLNEPFAELTEFKLNYRPKFTPIDIQGYIDQLIANINHVNQINDSEIQAESNKARIDNYIGKAQAVVDEA
KELEASINEIDGTNEEKLEKLYAKDKEVNEKQKKIDEITPIYQDLEKDDLHLNIENTPSSILAFFDNMHA
HIHNLIQEVDKAIATAKGLEISEEQLQEFRDTFSFFDKDNTKSLEPYELKACLTALGENVEDEECNEIIK
KYTGGNTSMDFDNYVKFMLDRFTKQETAETTKDAFKAVTKNAPVMTEELMNQHFTPEDVEYMKANMPQTE
DGYDYSQWADSVFVE

>CAQ86683.2 putative alpha-actinin [Histomonas meleagridis]
MTILDKGWERTQIKVFSRWCAKHLRTRGIKFEDVTTEFEDGVKLIQLLEIIGKEPVKGKWHRECKNKYHK
IENVNMAIQYIKDKGIKLTNIQADDIVDKNLKLTLGLTWSCINKFQIEDISVEEATARDALLIWCKKNTQ
GYDGVNITNFTTSWSSGLAFCALINHFRPELLDYNSLDKENHADNCKKAFEACEKLGITVFLDVEDLVDT
TPDDKSVVTQVSEFFHFFASETKVLALAEKAKKIVGIQKQIDELKNNYAEQAKAFMDALNEAKNNLLADD
YEQTVPSVKDKLVKVVKFGRDERPKLVELRGTAIRTWTQLVSNCNSHNRQIPTPPEGLEPETLTKALEET
EQIQGNRSTELKEILHNLQKSKIDDFNEKCDAIANKCNEIREKSEQEDILNDLLEEAKGLSASELQAPYD
ELVQLQLNTRAKYTVYSIQSEIDQLVSLLTRLIDQKRARDIEKENKAKIDAYNEKAQVYVQESQDLKASL
EIEGELEQRREHFINKIKEITEKREGVNSLNEDYHKLEQESLHLEIENTPQVISSMYAGVLAQATNSLNE
IYNTMVQNYDAKAAEFIERIKPIETSAKELEGSLEDKKQKLEELLGQAQAIPPELEQLDAPFEELTQYKL
NYKAKASPTDVRASADALVATINHLIQHNEGEIIETRNSSKISEYNEKANAILESAKALEASLDGLPESN
EEKLTALFEKQKEVEAEKDKIEEILPLYEELEKDSLEIEVENSPSAISQFFGNTLSHIKTLIQEADKAIA
AAKGLEISEEQLNEFRETFDHFDKDKSKTLEPYELNACLTSLGETSTEDECKEIIKKYTGGQEKLDFDNY
VKYMLDRFSKAESADATKEAFRAIAQNSPIINDEQLARYFSPEDAEYLKSVMTPVEGGYDFQQWVDSIYQ

>CAD27000.1 alpha-actinin [Encephalitozoon cuniculi GB-M1]
MTQQEEKEWEKVQKKTFTKWVNEKLIRGGQKEIGDLFTDLCDGVKLAQLLMVLQKDAVEHNPTPYTRIQK
MENVERILSFIKGKRVKLINIGPQDIVDGNPKLILGLIWSLISRLAIAKTAEAGELSIRNELLRWCKEVT
SGYKNVNIADFSRSWRDGLAFNAIIHRFRPDLVPNFHDLQASEKAYNLNQAFKVAEKFLGIKRLLDVEDI
VEVSIPDEKSIMTYVSGYYKKFREYEKEKSALSRVKGVLEAVDWSIQARNLYEIKARSLLSLIKGLDGQR
KEVCKLIRSLNKAFDLLLEMNSRAVHESAELHSLFGSINAVHSLYRIKKYSPPEDVSLEKFLFPPLQPQK
IVESIGIKKLFDPSFQSEFEALNRTFELFKHMLSKGGDVREQMQVTSELSNKLMEMTFTHPLAKTQKEGF
KGIAMKKLETLKKIQDKKTKEEKVLESATALFNTVLKKDECGISPTDLCWCLGQLGLSVDEGMVPFGNPD
GRVSLEDYLLIVKETHSTLCDSSDLKRAFKMFTTDDILDLRSLGIESKDLRSVYHFNGEKPSLDVNKFFE
SFIED
